# Supplementary material for: Reverse Engineering of the Pediatric Sepsis Regulatory Network and Identification of Master Regulators
Source: Biomedicines. 2021 Sep 23;9(10):1297. doi: 10.3390/biomedicines9101297 (PMC8533457; doi:10.3390/biomedicines9101297)
Supplement: Supplementary file 1 [file biomedicines-09-01297-s001.zip]

Archive with 5 entries (5 files):
- Supplementary Figure S1.pdf
- Supplementary Figure S2.pdf
- Supplementary Figure S3.pdf
- Supplementary Material.pdf
- Supplementary Tables S1-S9.ods
